# Supplementary material for: Small intestinal neuroendocrine tumors lack early genomic drivers, acquire DNA repair defects and harbor hallmarks of low REST expression
Source: Sci Rep. 2025 May 23;15:17969. doi: 10.1038/s41598-025-01912-4 (PMC12102166; doi:10.1038/s41598-025-01912-4)
Supplement: Supplementary file 2 — Supplementary Table 1. [file 41598_2025_1912_MOESM2_ESM.xlsx]

## Sheet: patient+sample info
patient_id	type	tissue	sex	age at OP	functional syndrom	multifocal primary tumors	Ki67	pre OP treatment
P1	metastasis	liver	m	61	f	yes	0.02	none
P1	primary tumor	SI	m	61	f	yes	0.01	none
P2	primary tumor	SI	m	73	nf	yes	0.01	none
P3	primary tumor	SI	m	70	f	no	0.01	none
P4	metastasis	liver	m	49	f	ns	0.05	SSA, Doxorubicin, Vincristin, Cyclophosphamid
P5	primary tumor	SI	m	55	nf	yes	0.01	ns
P6	metastasis	liver	f	80	nf	no	0.02	none
P7	primary tumor	SI	f	84	no	yes	0.1	none
P8	metastasis	lymph_node	f	53	f	no	0.05	none
P8	primary tumor	SI	f	53	f	no	ns	none
P9	metastasis	lymph_node	m	64	nf	ns	0.05	none
P10	metastasis	liver	m	69	nf	yes	ns	ns
P10	primary tumor	SI	m	68	nf	yes	0.02	ns
P11	primary tumor	SI	m	60	f	yes	0.04	none
P12	metastasis	liver	f	55	nf	yes	0.11	none
P12	metastasis	lymph_node	f	55	nf	yes	0.1	none
P13	tumor	SI	m	60	f	no	0.17	SSA
P14	metastasis	liver	m	38	f	no	ns	SSA
P14	tumor	SI	m	38	f	no	0.02	SSA
P15	primary tumor	SI	f	48	ns	no	0.03	none
P16	primary tumor	SI	f	67	nf	yes	0.05	none
P17	metastasis	liver	m	34	f	ns	0.01	SSA
P18	tumor	SI	f	74	nf	yes	0.01	none
P19	metastasis	liver	f	51	f	yes	0.01	SSA
P20	metastasis	liver	f	65	nf	no	0.15	none
P21	primary tumor	SI	m	46	nf	no	0.02	none
P22	primary tumor	SI	m	63	f	no	0.02	none
P23	metastasis	lymph_node	m	71	nf	no	0.02	none
P24	primary tumor	SI	f	46	nf	no	0.02	none
P25	metastasis	liver	f	56	f	yes	0.1	ns
P25	primary tumor	SI	f	56	f	yes	0.01	ns
P26	metastasis	peritoneum	f	50	f	no	0.15	SSA
P27	metastasis	lymph_node	m	77	ns	ns	ns	ns
P28	primary tumor	SI	m	67	f	yes	0.04	none
P28	primary tumor	SI	m	67	f	yes	0.04	none
P29	primary tumor	SI	m	64	f	yes	0.01	SSA
P30	primary tumor	SI	f	57	nf	no	0.05	none
P31	primary tumor	SI	f	67	nf	yes	0.03	none
P32	metastasis	liver	m	61	f	no	0.05	SSA
								ns: not specified
