# Supplementary material for: Small intestinal neuroendocrine tumors lack early genomic drivers, acquire DNA repair defects and harbor hallmarks of low REST expression
Source: Sci Rep. 2025 May 23;15:17969. doi: 10.1038/s41598-025-01912-4 (PMC12102166; doi:10.1038/s41598-025-01912-4)
Supplement: Supplementary file 3 — Supplementary Table 2. [file 41598_2025_1912_MOESM3_ESM.xlsx]

## Sheet: QC WGS
Patient	Sample	Cov. w/o N	ChrX Cov. w/o N	ChrY Cov. w/o N	Mapped Reads %	Duplicates %	Properly Paired %	Single %	Insert Size Median	Diff Chrom %
P1	control	57.46	29.35	23.94	100	8.68	95.83	0	414	4.14
P1	MH	106.73	53.74	47.48	100	13.48	96.57	0	406	3.45
P1	P	100.3	51.9	41.83	100	14.65	95.95	0	419	4.08
P10	control	72.88	37.55	29.97	100	6.35	95.44	0	395	4.61
P10	MH	75.53	34.89	27.45	100	9.78	94.82	0	407	5.33
P10	P	87.05	45.35	36.6	100	12.01	94.03	0	400	6.25
P11	control	40.16	20.47	16.46	100	7.12	95.96	0.01	428	3.97
P11	P	78.23	40.26	32.44	100	14.93	95.9	0	419	3.94
P12	control-liver	48.07	47.41	0.86	100	9.21	95.15	0	408	5.15
P12	MH	82.63	69.51	1.43	100	9.9	94.7	0	394	5.62
P12	MN	66.77	57.56	1.16	100	9.36	94.86	0	400	5.42
P13	control-colon	47.63	24.34	19.67	100	8.77	95.89	0	419	3.99
P13	P	96.55	46.58	9.38	100	16.65	96.09	0	437	3.89
P14	control-colon	38.01	19.26	15.87	99.95	7.73	95.82	0.07	420	3.99
P14	MH	84.13	42.75	34.67	100	11.19	95.51	0	444	4.96
P14	P	73.4	37.49	30.91	100	11.07	96.81	0	423	3.1
P15	control	80.24	78.42	1.37	100	6.56	95.43	0	394	4.89
P15	P	65.78	60.59	1.1	100	9.99	95.09	0	401	5.05
P16	control	37.18	35.81	0.6	99.97	6.65	96.04	0.01	429	3.96
P16	P	78.65	78.73	1.26	100	11.82	96.69	0	420	3.32
P17	control-liver	44.63	22.51	18.63	100	7.54	96.12	0	419	3.78
P17	MH	82.47	35.6	29.49	100	12.39	96.37	0	423	3.61
P18	control	42.5	40.91	0.77	99.99	10.24	95.96	0.02	404	3.78
P18	P	76.68	72.18	1.29	100	13.72	96.37	0	391	3.45
P19	control-liver	43.22	41.15	0.8	100	8.57	95.73	0	433	4.06
P19	MH	67.63	58.1	1.11	100	12.63	96.7	0	410	3.19
P2	control	43.47	22.2	18.15	99.99	9.3	96.16	0.01	413	3.44
P2	P	73.33	37.76	30.85	100	12.65	96.2	0	405	3.65
P20	control-liver	37.27	36.13	0.66	100	8.67	96.49	0	414	3.56
P20	MH	84.36	81.09	1.45	100	13.94	96.48	0	418	3.48
P21	control	35.05	17.8	14.78	99.99	7.94	95.93	0.02	415	3.89
P21	P	78.69	40.48	33.28	100	14.32	96.08	0	430	3.89
P22	control	53.75	27.32	21.15	99.99	8.89	95.91	0.01	402	3.86
P22	P	109.59	55.86	44.63	100	16.4	96.32	0	402	3.63
P23	control	41.09	20.86	16.37	100	8.72	96.67	0	403	3.08
P23	MN	90.52	47.11	38.03	100	13.6	95.99	0	399	3.84
P24	control	38.39	37.44	0.65	100	7.26	95.93	0	467	4.19
P24	P	107.9	104.26	1.82	100	15.66	95.99	0	442	4.03
P25	control	43.52	41.48	0.68	100	9.23	95.31	0	444	4.86
P25	MH	98.38	98.15	1.66	100	17.63	95.11	0	433	5.25
P25	P	68.81	69.11	1.08	100	12.23	95.32	0	437	5.1
P26	control-ovary	43.89	43.05	0.78	100	9.02	96.46	0	416	3.35
P26	MP	88.07	81.05	1.53	100	11.2	96.44	0	406	3.52
P27	control	94.85	48.85	38.66	100	7.36	95.26	0.01	396	5.01
P27	MN	80.18	39.97	31.37	100	12.11	94.8	0	396	5.44
P28	control	42.29	21.5	17.31	100	7.95	95.44	0	459	4.8
P28	P	88.54	46.16	35.32	100	11.8	95.32	0	448	5.16
P28	P2	99.79	51	41.14	99.97	12.3	95.43	0.01	441	4.98
P29	control	39.1	20	16.38	100	7.69	96.12	0	427	3.83
P29	P	87.16	45.12	36.58	100	13.04	96.39	0	432	3.54
P3	control	87.38	45.16	34.31	100	7.14	94.95	0	393	5.26
P3	P	75.99	39.21	29.9	100	8.43	94.62	0	413	5.57
P30	control	44.67	43.22	0.76	100	7.9	96.12	0	431	3.84
P30	P	80.87	79.01	1.36	100	15.27	96.39	0	417	3.51
P31	control	40.67	37.83	0.74	100	8.9	96.01	0	406	3.81
P31	P	73.83	71.41	1.32	100	13.43	96.48	0	414	3.54
P32	control-liver	43.84	22.16	18.13	100	8.89	96.04	0	418	3.8
P32	MH	67.71	31.83	47.31	100	13.15	96.12	0	413	3.81
P4	control-liver	84.53	42.75	34.15	100	7.26	94.89	0	389	5.23
P4	MH	77.18	37.91	30.29	100	9.26	95.03	0	410	5.45
P5	control	40.16	20.65	16.89	99.99	7.33	94.81	0.01	416	5.4
P5	P	68.94	35.52	28.79	100	11.62	94.64	0	389	5.51
P6	control-liver	43.06	41	0.76	100	8.55	95.19	0	422	4.69
P6	MH	95.16	95.07	1.66	100	16.28	96.07	0	434	3.84
P7	control	42.48	39.68	0.73	100	10.27	95.9	0	452	4.38
P7	P	87.7	87.21	1.57	100	15.16	95.61	0	439	4.97
P8	control	56.12	54.31	1	100	8.97	96.24	0.01	393	3.66
P8	MH	105.66	103.58	1.94	100	13.14	96.43	0	410	3.56
P8	P	108.63	99.92	1.98	100	14.37	96.04	0	413	3.99
P9	control	88.23	45.63	36.44	100	7.28	95.25	0	393	4.92
P9	MN	95.87	50.57	40.68	100	13.85	94.27	0	403	5.77
