# Supplementary material for: Small intestinal neuroendocrine tumors lack early genomic drivers, acquire DNA repair defects and harbor hallmarks of low REST expression
Source: Sci Rep. 2025 May 23;15:17969. doi: 10.1038/s41598-025-01912-4 (PMC12102166; doi:10.1038/s41598-025-01912-4)
Supplement: Supplementary file 4 — Supplementary Table 3. [file 41598_2025_1912_MOESM4_ESM.xlsx]

## Sheet: QC WGS
Patient	Sample	Cov. w/o N	ChrX Cov. w/o N	ChrY Cov. w/o N	Mapped Reads %	Duplicates %	Properly Paired %	Single %	Insert Size Median	Diff Chrom %
P1	control	57.46	29.35	23.94	100	8.68	95.83	0	414	4.14
P1	MH	106.73	53.74	47.48	100	13.48	96.57	0	406	3.45
P1	P	100.3	51.9	41.83	100	14.65	95.95	0	419	4.08
P10	control	72.88	37.55	29.97	100	6.35	95.44	0	395	4.61
P10	MH	75.53	34.89	27.45	100	9.78	94.82	0	407	5.33
P10	P	87.05	45.35	36.6	100	12.01	94.03	0	400	6.25
P11	control	40.16	20.47	16.46	100	7.12	95.96	0.01	428	3.97
P11	P	78.23	40.26	32.44	100	14.93	95.9	0	419	3.94
P12	control-liver	48.07	47.41	0.86	100	9.21	95.15	0	408	5.15
P12	MH	82.63	69.51	1.43	100	9.9	94.7	0	394	5.62
P12	MN	66.77	57.56	1.16	100	9.36	94.86	0	400	5.42
P13	control-colon	47.63	24.34	19.67	100	8.77	95.89	0	419	3.99
P13	P	96.55	46.58	9.38	100	16.65	96.09	0	437	3.89
P14	control-colon	38.01	19.26	15.87	99.95	7.73	95.82	0.07	420	3.99
P14	MH	84.13	42.75	34.67	100	11.19	95.51	0	444	4.96
P14	P	73.4	37.49	30.91	100	11.07	96.81	0	423	3.1
P15	control	80.24	78.42	1.37	100	6.56	95.43	0	394	4.89
P15	P	65.78	60.59	1.1	100	9.99	95.09	0	401	5.05
P16	control	37.18	35.81	0.6	99.97	6.65	96.04	0.01	429	3.96
P16	P	78.65	78.73	1.26	100	11.82	96.69	0	420	3.32
P17	control-liver	44.63	22.51	18.63	100	7.54	96.12	0	419	3.78
P17	MH	82.47	35.6	29.49	100	12.39	96.37	0	423	3.61
P18	control	42.5	40.91	0.77	99.99	10.24	95.96	0.02	404	3.78
P18	P	76.68	72.18	1.29	100	13.72	96.37	0	391	3.45
P19	control-liver	43.22	41.15	0.8	100	8.57	95.73	0	433	4.06
P19	MH	67.63	58.1	1.11	100	12.63	96.7	0	410	3.19
P2	control	43.47	22.2	18.15	99.99	9.3	96.16	0.01	413	3.44
P2	P	73.33	37.76	30.85	100	12.65	96.2	0	405	3.65
P20	control-liver	37.27	36.13	0.66	100	8.67	96.49	0	414	3.56
P20	MH	84.36	81.09	1.45	100	13.94	96.48	0	418	3.48
P21	control	35.05	17.8	14.78	99.99	7.94	95.93	0.02	415	3.89
P21	P	78.69	40.48	33.28	100	14.32	96.08	0	430	3.89
P22	control	53.75	27.32	21.15	99.99	8.89	95.91	0.01	402	3.86
P22	P	109.59	55.86	44.63	100	16.4	96.32	0	402	3.63
P23	control	41.09	20.86	16.37	100	8.72	96.67	0	403	3.08
P23	MN	90.52	47.11	38.03	100	13.6	95.99	0	399	3.84
P24	control	38.39	37.44	0.65	100	7.26	95.93	0	467	4.19
P24	P	107.9	104.26	1.82	100	15.66	95.99	0	442	4.03
P25	control	43.52	41.48	0.68	100	9.23	95.31	0	444	4.86
P25	MH	98.38	98.15	1.66	100	17.63	95.11	0	433	5.25
P25	P	68.81	69.11	1.08	100	12.23	95.32	0	437	5.1
P26	control-ovary	43.89	43.05	0.78	100	9.02	96.46	0	416	3.35
P26	MP	88.07	81.05	1.53	100	11.2	96.44	0	406	3.52
P27	control	94.85	48.85	38.66	100	7.36	95.26	0.01	396	5.01
P27	MN	80.18	39.97	31.37	100	12.11	94.8	0	396	5.44
P28	control	42.29	21.5	17.31	100	7.95	95.44	0	459	4.8
P28	P	88.54	46.16	35.32	100	11.8	95.32	0	448	5.16
P28	P2	99.79	51	41.14	99.97	12.3	95.43	0.01	441	4.98
P29	control	39.1	20	16.38	100	7.69	96.12	0	427	3.83
P29	P	87.16	45.12	36.58	100	13.04	96.39	0	432	3.54
P3	control	87.38	45.16	34.31	100	7.14	94.95	0	393	5.26
P3	P	75.99	39.21	29.9	100	8.43	94.62	0	413	5.57
P30	control	44.67	43.22	0.76	100	7.9	96.12	0	431	3.84
P30	P	80.87	79.01	1.36	100	15.27	96.39	0	417	3.51
P31	control	40.67	37.83	0.74	100	8.9	96.01	0	406	3.81
P31	P	73.83	71.41	1.32	100	13.43	96.48	0	414	3.54
P32	control-liver	43.84	22.16	18.13	100	8.89	96.04	0	418	3.8
P32	MH	67.71	31.83	47.31	100	13.15	96.12	0	413	3.81
P4	control-liver	84.53	42.75	34.15	100	7.26	94.89	0	389	5.23
P4	MH	77.18	37.91	30.29	100	9.26	95.03	0	410	5.45
P5	control	40.16	20.65	16.89	99.99	7.33	94.81	0.01	416	5.4
P5	P	68.94	35.52	28.79	100	11.62	94.64	0	389	5.51
P6	control-liver	43.06	41	0.76	100	8.55	95.19	0	422	4.69
P6	MH	95.16	95.07	1.66	100	16.28	96.07	0	434	3.84
P7	control	42.48	39.68	0.73	100	10.27	95.9	0	452	4.38
P7	P	87.7	87.21	1.57	100	15.16	95.61	0	439	4.97
P8	control	56.12	54.31	1	100	8.97	96.24	0.01	393	3.66
P8	MH	105.66	103.58	1.94	100	13.14	96.43	0	410	3.56
P8	P	108.63	99.92	1.98	100	14.37	96.04	0	413	3.99
P9	control	88.23	45.63	36.44	100	7.28	95.25	0	393	4.92
P9	MN	95.87	50.57	40.68	100	13.85	94.27	0	403	5.77

## Sheet: QC RNAseq
Patient	Sample Type	Total Read Counter	Duplicates %	3p Norm	5p Norm	Chimeric Pairs	Duplication Rate of Mapped	End 1 Sense	End 2 Sense	Estimated Library Size	Exonic Rate	Expression Profiling Efficiency	Genes Detected	Intergenic Rate	Intragenic Rate	Intronic Rate	Mapped	Mapped Unique	Mapped Unique Rate of Total	Mapping Rate	Mean CV	Unique Rate of Mapped	rRNA Rate
P1	MH	326192474	40.78	0	0	2	0.43	2192395	129586670	120764358	0.89	0.84	27788	0.02	0.97	0.09	306691564	173685798	0.53	0.94	0	0.57	0.01
P1	P	281654976	28.04	0	0	7	0.3	2759311	109431313	171734560	0.76	0.71	29443	0.04	0.96	0.2	262502266	183524158	0.65	0.93	0	0.7	0.01
P10	MH	363732212	34.61	0	0	17	0.37	2922971	141663820	163522559	0.75	0.69	29989	0.03	0.97	0.22	335791510	209906916	0.58	0.92	0	0.63	0.01
P10	P	243085812	31.81	0	0	3	0.34	2533619	93925032	125116147	0.8	0.74	28866	0.04	0.96	0.16	226252522	148918790	0.61	0.93	0	0.66	0.01
P11	P	272007962	34.76	0	0	4	0.37	2245637	107072024	123766805	0.85	0.8	29056	0.03	0.97	0.12	252996304	158458684	0.58	0.93	0	0.63	0.01
P12	MH	267841154	35.49	0	0	5	0.38	1977373	106807201	119946917	0.85	0.8	28103	0.03	0.97	0.12	250510908	155462458	0.58	0.94	0	0.62	0.02
P12	MN	268624298	32.26	0	0	2	0.35	2083455	105371546	137115474	0.87	0.81	27335	0.03	0.97	0.1	251137674	164483514	0.61	0.93	0	0.65	0.02
P13	P	267810180	34.81	0	0	8	0.37	1798548	105488418	123042730	0.85	0.8	27980	0.02	0.98	0.12	250323098	157101272	0.59	0.93	0	0.63	0.01
P14	MH	311831528	31.08	0	0	6	0.33	2664683	121657144	164473468	0.81	0.75	28804	0.03	0.97	0.16	289387906	192469942	0.62	0.93	0	0.67	0.01
P14	P	354410514	32.19	0	0	7	0.35	3578475	133647310	169684469	0.73	0.66	30002	0.04	0.96	0.23	322067410	207992168	0.59	0.91	0	0.65	0.01
P15	P	256846684	34.38	0	0	7	0.37	2715493	99700154	119567300	0.79	0.74	29640	0.04	0.96	0.17	239671180	151359072	0.59	0.93	0	0.63	0.01
P16	P	343541802	38.27	0	0	8	0.41	3163141	136546724	141170772	0.83	0.78	28755	0.03	0.97	0.14	324293650	192815362	0.56	0.94	0	0.59	0.01
P17	MH	315096866	32.74	0	0	6	0.35	2839861	124893096	160998934	0.8	0.75	28521	0.03	0.97	0.17	297228642	194069754	0.62	0.94	0	0.65	0.01
P18	P	289888150	30.35	0	0	8	0.34	2246585	108389767	144662322	0.75	0.67	31350	0.04	0.96	0.21	259180288	171200270	0.59	0.89	0	0.66	0.01
P19	MH	241754232	29.34	0	0	6	0.31	2258961	95729500	142358807	0.82	0.77	27256	0.03	0.97	0.15	227648088	156729114	0.65	0.94	0	0.69	0.01
P2	P	312086298	29.01	0	0	3	0.31	2875124	123605547	188101606	0.79	0.75	28925	0.03	0.97	0.17	294993566	204460776	0.66	0.95	0	0.69	0.01
P20	MH	255546876	28.97	0	0	9	0.31	2091575	100857312	151855988	0.81	0.76	29454	0.03	0.97	0.16	239884734	165852214	0.65	0.94	0	0.69	0.01
P21	P	329855754	34.86	0	0	11	0.37	2472536	131489229	153095580	0.82	0.77	29300	0.03	0.97	0.15	309907900	194908774	0.59	0.94	0	0.63	0.01
P22	P	362342860	37.28	0	0	6	0.4	3413926	141832517	149421561	0.82	0.76	29272	0.03	0.97	0.15	337221530	202154522	0.56	0.93	0	0.6	0.01
P23	MN	370829208	31.6	0	0	7	0.33	3217650	146875655	199809494	0.8	0.76	28788	0.03	0.97	0.16	350589478	233417272	0.63	0.95	0	0.67	0.01
P24	P	559459770	50.81	0	0	15	0.54	6006600	218572192	143408594	0.76	0.71	32637	0.04	0.96	0.2	525110364	240845486	0.43	0.94	0	0.46	0.01
P25	MH	304862888	31.82	0	0	8	0.34	2284141	121039373	158409353	0.81	0.76	26691	0.03	0.97	0.16	284960668	187938188	0.62	0.93	0	0.66	0
P25	P	282152618	32	0	0	10	0.34	2661027	110452136	144018203	0.76	0.71	28763	0.04	0.96	0.2	262588208	172285848	0.61	0.93	0	0.66	0.01
P26	MP	285943938	40.35	0	0	2	0.44	1731470	111961737	100615491	0.92	0.84	26406	0.02	0.98	0.06	261832650	146452434	0.51	0.92	0	0.56	0.02
P27	MN	233841040	33.24	0	0	12	0.36	2406036	92018296	113827079	0.77	0.72	29105	0.03	0.97	0.19	218008694	140280262	0.6	0.93	0	0.64	0.01
P28	P	254397360	29.28	0	0	1	0.32	2361131	97639887	142133536	0.78	0.72	29402	0.04	0.96	0.18	233897052	159417850	0.63	0.92	0	0.68	0.01
P28	P2	277475922	35.8	0	0	9	0.38	2654417	108009996	121124157	0.8	0.75	29934	0.03	0.97	0.16	258114312	158779880	0.57	0.93	0	0.62	0.01
P29	P	257933044	31.29	0	0	8	0.34	2091908	99054174	129518740	0.81	0.74	28206	0.04	0.96	0.15	235318756	154605328	0.6	0.91	0	0.66	0.01
P3	P	374223072	37.45	0	0	9	0.4	3761453	145767530	155036223	0.8	0.74	31258	0.04	0.96	0.17	349891202	209750108	0.56	0.93	0	0.6	0.01
P30	P	317282308	32.51	0	0	4	0.35	3312383	122827680	160977836	0.79	0.74	29812	0.04	0.96	0.17	297180374	194040620	0.61	0.94	0	0.65	0.01
P31	P	283140338	28.47	0	0	6	0.31	2585975	108471541	164469907	0.76	0.7	29777	0.04	0.96	0.2	260608944	179990598	0.64	0.92	0	0.69	0.01
P32	MH	251473378	28.42	0	0	14	0.31	2472156	96491946	149476082	0.76	0.71	28106	0.04	0.96	0.2	233545834	162077062	0.64	0.93	0	0.69	0.01
P4	MH	292193346	39.64	0	0	0	0.43	1660902	113662136	107492266	0.92	0.85	25674	0.02	0.98	0.06	269421494	153588040	0.53	0.92	0	0.57	0.01
P5	P	291425478	38.13	0	0	7	0.41	3790380	111599846	117930116	0.77	0.72	29882	0.05	0.95	0.18	272781302	161664882	0.55	0.94	0	0.59	0.01
P6	MH	331220582	29.82	0	0	7	0.32	3221176	129596193	187465947	0.75	0.7	28716	0.04	0.96	0.21	309426026	210670596	0.64	0.93	0	0.68	0.01
P7	P	374269158	38.03	0	0	12	0.4	3128643	148734080	155091345	0.82	0.78	28267	0.03	0.97	0.15	353163780	210838108	0.56	0.94	0	0.6	0.01
P8	MH	304266424	50.98	0	0	4	0.54	2986281	119206387	78017367	0.79	0.74	29449	0.03	0.96	0.17	286245308	131116962	0.43	0.94	0	0.46	0.01
P8	P	311314546	31.69	0	0	14	0.34	3504055	120829998	164595222	0.76	0.71	30023	0.04	0.96	0.2	292421014	193776956	0.62	0.94	0	0.66	0.01
P9	MN	395178912	40.45	0	0	10	0.43	4850540	152417411	146152454	0.79	0.74	30951	0.05	0.95	0.17	369629266	209766458	0.53	0.94	0	0.57	0.01
