# Supplementary material for: Small intestinal neuroendocrine tumors lack early genomic drivers, acquire DNA repair defects and harbor hallmarks of low REST expression
Source: Sci Rep. 2025 May 23;15:17969. doi: 10.1038/s41598-025-01912-4 (PMC12102166; doi:10.1038/s41598-025-01912-4)
Supplement: Supplementary file 5 — Supplementary Table 4. [file 41598_2025_1912_MOESM5_ESM.xlsx]

## Sheet: pathogenetic germline mutations
patient	gene	genotype	mutation	mutation effect	dbSNP	ClinVar classsification	CPSR score
P25	FANCM	heterozygous	14:g.45645935TCA>T	frameshift variant	rs757391108	pathogenic	5
P12	FANCC	heterozygous	9:g.98011506TC>T	frameshift variant	rs104886459	pathogenic	5
P19	FANCA	heterozygous	16:g.89813299C>T	splice acceptor variant	rs769862233	likely pathogenic	4.5
