# Supplementary material for: Small intestinal neuroendocrine tumors lack early genomic drivers, acquire DNA repair defects and harbor hallmarks of low REST expression
Source: Sci Rep. 2025 May 23;15:17969. doi: 10.1038/s41598-025-01912-4 (PMC12102166; doi:10.1038/s41598-025-01912-4)
Supplement: Supplementary file 6 — Supplementary Table 5. [file 41598_2025_1912_MOESM6_ESM.xlsx]

## Sheet: GSEA
DB	Description	enrichmentScore	NES	p.adjust
ChEA_2016	CDX2 20551321 ChIP-Seq CACO-2 Human	0.649736	1.84774	0.00472901
ChEA_2016	SOX2 20726797 ChIP-Seq SW620 Human	0.48788	1.54705	0.0358224
ENCODE_and_ChEA_Consensus_TFs_from_ChIP-X	REST ENCODE	-0.517951	-2.35264	0.000214817
GO-BP	modulation of process of other organism	0.849745	1.94897	0.0121751
GO-BP	synapse assembly	-0.600911	-2.44574	0.0121751
GO-BP	sulfur compound metabolic process	0.657697	1.85522	0.0162696
GO-BP	nucleobase-containing small molecule metabolic process	0.677046	1.86713	0.0162696
GO-BP	synapse organization	-0.412081	-1.96031	0.0324611
GO-BP	antimicrobial humoral immune response mediated by antimicrobial peptide	0.729097	1.88417	0.038641
GO-BP	antimicrobial humoral response	0.634397	1.76112	0.0440636
GO-BP	tumor necrosis factor production	-0.726604	-2.34424	0.0440636
GO-BP	regulation of tumor necrosis factor production	-0.726604	-2.34424	0.0440636
GO-BP	tumor necrosis factor superfamily cytokine production	-0.726604	-2.34424	0.0440636
GO-BP	regulation of tumor necrosis factor superfamily cytokine production	-0.726604	-2.34424	0.0440636
KEGG	Metabolic pathways	0.460939	1.47961	0.0281834
